# Supplementary material for: Macrophage Migration Inhibitory Factor Alters Functional Properties of CA1 Hippocampal Neurons in Mouse Brain Slices
Source: Int J Mol Sci. 2019 Dec 31;21(1):276. doi: 10.3390/ijms21010276 (PMC6981710; doi:10.3390/ijms21010276)
Supplement: Supplementary file 1 [file ijms-21-00276-s001.zip]

Archive with 9 entries (8 files):
- S1_Control spontaneous.avi
- __MACOSX/
- __MACOSX/._S1_Control spontaneous.avi
- S2_Control NMDA.avi
- __MACOSX/._S2_Control NMDA.avi
- S3_MIF spontaneous.avi
- __MACOSX/._S3_MIF spontaneous.avi
- S4_MIF NMDA.avi
- __MACOSX/._S4_MIF NMDA.avi
